# Supplementary material for: Tool Use in Horses
Source: Animals (Basel). 2022 Jul 22;12(15):1876. doi: 10.3390/ani12151876 (PMC9331065; doi:10.3390/ani12151876)
Supplement: Supplementary file 1 [file animals-12-01876-s001.zip]

Archive with 9 entries (9 files):
- File_S1_Statistical_Data.pdf
- Table_S1_data_tool_use_in_equids.xlsx
- Video_S1_horse_rakes_hay.mp4
- Video_S2_YouTube_horse_chases_other_horse.mp4
- Video_S3_YouTube_foal_grooms_mother.mp4
- Video_S4_horse_throws_halter.MOV
- Video_S5_horse_uses_stick_to_scratch_abdomen.mp4
- Video_S6_horse_and_mule_rake_hay.mpg
- Video_S7_YouTube_unintentionally_trained_horse_uses_rope.mp4
