# Supplementary material for: Tool Use in Horses
Source: Animals (Basel). 2022 Jul 22;12(15):1876. doi: 10.3390/ani12151876 (PMC9331065; doi:10.3390/ani12151876)
Supplement: Supplementary file 1 [file animals-12-01876-s001.zip › Table_S1_data_tool_use_in_equids.xlsx]

## Sheet: Tabelle1
Table S1. data tool use in equids
source	Data: questionnaire - video	ID	short description	behaviour description	ambiguous: yes - no	age equid	sex equid	breed type	stabling: single - group	access to pasture: restricted - unrestricted	contact with equines: restricted - unrestricted	access to roughage: restricted - unrestricted	category restricted management	category response to restriction	response: escape	response: social	response: foraging	response: comfort	how often did the equid show the behaviour	how many further innovative behaviours does the equid show	reaction of persons to reported behavour	reported behavour: solitary	reported behavour: interspecific, directed at equid	reported behavour: heterospecific, directed at person
gen.Engl.	questionnaire	2034	tool use - social - chase other horses with stick	Herding other horse by carrying stick in mouth. Description by owner: "Shenandoah used to herd my old horse, like a dog moving sheep. He figured out old Tom was terrified of sticks (Tom had been badly abused) and would pick up large sticks, carry them in his mouth while herding Tom, to make Tom move faster. The neighbors reported this behavior to me, which explained why I often found large sticks…	no	3	g	warmblood	group	unrestricted pasture	unrestricted contact	unrestricted roughage	0	2	0	1	0	0	more than 20 times	0	not encouraged, observation by others out of sight of the horse	no	yes	no
door_gate_Engl.	questionnaire	2505.1	tool use - social - challenge persons with stick	Picks up a stick and swings it at person	no	2	g	Arabian horse	group	unrestricted pasture	unrestricted contact	restricted roughage	3	2	0	1	0	0	more than 20 times	0	not encouraged	no	no	yes
video, YouTube	video S2 (available)	video - tool use 1	tool use - social - uses bowl to chase others away	Horse on sand paddock , with group of horses, grabs bucket and swings it towards another horse which is eating from a full feed bucket until the second horse retreats and the first horse can eat from the full bucket.	no	NA	NA	NA	NA	NA	NA	NA	NA	2	0	1	0	0	NA	0	NA	no	yes	no
gen.Engl.	questionnaire	1965	tool use - social - uses bowl for communication	Description by owner: When we pour too little grain he grabs the bucket at the end and shakes it in the air or bangs it against the wall to draw attention. When he stays in a low fenced paddock he throws the bucket over the fence towards the entrance where food comes from.	no	1	s	warmblood	group	unrestricted pasture	unrestricted contact	unrestricted roughage	0	2	0	1	0	0	2 - 10 times	0	encouraged, provides food when behaviour is shown	no	no	yes
gen Germ	questionnaire	2552	tool use - social - uses bowl for communication	The horse waits until the owner comes with the feed, then throws the empty feed bucket in front of her; when she fills the bucket, the horse grabs the full bucket and drags it into its stable	no	10	g	NA	single	unrestricted pasture	restricted contact	unrestricted roughage	2	2	0	1	0	0	more than 20 times	0	encouraged, provides food	yes	no	yes
video (send via Email)	video S4 (available)	video - tool use 2	tool use - social - uses halter for communication	When owner enters the stable, the horse grabs the halter beside its box and throws it at the owners feet. Owner reported that horse developed this behaviour spontaniously, when it had to stay in single box housing for several days due to illness for several days. During this time the horse had restricted movement.	no	12	g	thoroughbred	single	restricted pasture	restricted contact	unrestricted roughage	4	1	1	0	0	0	2-10 times	1	not encouraged, ignored the behaviour	no	no	yes
door_gate_Engl.	questionnaire	2505	tool use - social brush other horses	Picks up brushes and tries to groom the other horses	no	2	g	Arabian horse	group	unrestricted pasture	unrestricted contact	restricted roughage	3	2	0	1	0	0	more than 20 times	1	not encouraged	no	yes	no
video, YouTube	video S3 (available)	video - tool use 3	tool use - social brush other horses	Foal and and mare box, seperate from other horses. Foal grooms mother with comb	no	0.5	NA	warmblood	single	NA	NA	NA	NA	2	0	1	0	0	NA	1	NA	no	yes	no
gen.Engl.	questionnaire + video S5 http://www.youtube.com/watch?v=oAh9G3lLspE (available)	2030 + video tool use 4	tool use - solitary - stick	Horse scratches himself on the abdomen/belly with a stick. Description by owner: "My old Arab gelding picks up a stick and scratches himself with it. Here is a video: He was raised in a pasture with no trees and and an electric fence so he couldn't scratch on trees or posts. I would give the horses the mulberry branches when I pruned the trees. That may be when he started playing with sticks. He …	no	14	g	Arabian horse	group	unrestricted pasture	unrestricted contact	unrestricted roughage	0	4	0	0	0	1	2 - 10 times	3	not encouraged	yes	no	no
gen.Germ.	questionnaire	2156	tool use - solitary - stick	Horse uses a stick to scratch out hay from the hay rack when hay is almost empty, other horses stand by, observe and feed from the raked hay.	no	6	g	warmblood	group	unrestricted pasture	unrestricted contact	restricted roughage	3	3	0	0	1	0	more than 20 times	4	not encouraged	yes	no	no
gen.Germ. (send via Email)	questionnaire + video S6 (available)	1955 + video tool use 5	tool use - solitary - stick	Horse takes a stick in its mouth and uses it to scratch hay from underneath the hay barn, horse brings stick in from outside the stable for use, horse owner removed sticks from stable daily before observing the behaviour the first time	no	10	g	warmblood	group	unrestricted pasture	unrestricted contact	restricted roughage	3	3	0	0	1	0	more than 20 times	4	not encouraged	yes	no	no
gen.Germ. (send via Email)	questionnaire + video S6 (available)	1955,1 + video tool use 6	tool use - solitary - stick	Mule takes stick in mouth and scratches hay from underneath the hay barn. He had oberserved a horse doing this and had eaten from the horses hay. He started raking hay himself when the horse was removed from the stall due to illness.	no	14	g	mule	group	unrestricted pasture	unrestricted contact	restricted roughage	3	3	0	0	1	0	more than 20 times	4	not encouraged	yes	no	no
video	video S1 (available)	video tool use 7	tool use - solitary - stick	Horse takes stick in mouth and rakes hay so that it will be in reach. She eats hay, then searches for the stick, grabs the stick again and rakes more hay within reach.	no	7	m	warmblood	group	restricted pasture	unrestricted contact	restricted roughage	3	3	0	0	1	0	2-10 times	3	not encouraged	yes	no	no
gen.Engl.	questionnaire	2038	tool use - solitary - other than stick	Horse steps on edge of the tub to turn it upright, then scratches belly on it.	yes	19	m	draught horse	group	unrestricted pasture	unrestricted contact	restricted roughage	3	4	0	0	0	1	more than 20 times	11	not encouraged	yes	no	no
gen.Engl.	questionnaire	2044	tool use - solitary - other than stick	Horse steps in feed tub to keep grain ration in a pile	yes	2	g	warmblood	group	unrestricted pasture	unrestricted contact	restricted roughage	3	3	0	0	1	0	daily	11	not encouraged	yes	no	no
door_gate_Germ.	questionnaire	2322	tool use - soilitary - other than stick	Horse turns water on by turning the clock and drinking the water	yes	6	g	warmblood	group	unrestricted pasture	unrestricted contact	restricted roughage	3	3	0	0	1	0	2-10 times	NA	not encouraged	yes	no	no
door_gate_Germ.	questionnaire	2340	tool use - other than stick	Horse turns water on by turning the clock	yes	3	g	warmblood	group	unrestricted pasture	unrestricted contact	unrestricted roughage	0	3	0	0	1	0	more than 20 times	NA	not encouraged	yes	no	no
video	video, https://m.facebook.com/story.php?story_fbid=10211088627913819&id=1299768134	2555 + video tool use 7	tool use - other than stick	Horse rolls snow ball and eats grass as the rolling snow clears a path.	yes	NA	NA	warmblood	NA	NA	NA	NA	NA	3	0	0	1	0	NA	NA	NA	yes	no	no
video	video S7 (available)	video tool use 8	tool use - other than stick	Horse throws twisted rope at feed and pulls the rope and the feed in	yes	NA	g	NA	single	restricted pasture	restricted contact	restricted roughage	6	3	0	0	1	0	NA	NA	encouragement with voice, aide and feed	yes	no	no
gen.Germ.	questionnaire + video	1986	tool use - stick	Horse rakes the floor with a stick with repetitive (sterotypic?) movements	yes	8	g	Pony	single	unrestricted pasture	unrestricted contact	restricted roughage	3	3	0	0	1	0	daily	2	not encouraged	yes	no	no
